# Supplementary material for: Tailoring the Emission Behavior of WO3 Thin Films by Eu3+ Ions for Light-Emitting Applications
Source: Nanomaterials (Basel). 2022 Dec 20;13(1):7. doi: 10.3390/nano13010007 (PMC9824464; doi:10.3390/nano13010007)
Supplement: Supplementary file 1 [file nanomaterials-13-00007-s001.zip]

Archive with 1 entries (1 files):
- nanomaterials-2037496-supplementary.pdf
